# Supplementary material for: Unveiling Therapeutic Powers of Indigenous Flora: Antimicrobial, Antioxidant, and Anticancer Properties of Horwoodia dicksoniae
Source: Pharmaceuticals (Basel). 2025 May 21;18(5):765. doi: 10.3390/ph18050765 (PMC12114875; doi:10.3390/ph18050765)
Supplement: Supplementary file 1 [file pharmaceuticals-18-00765-s001.zip]

Archive with 1 entries (1 files):
- pharmaceuticals-3118368-supplementary.pdf
